# Supplementary material for: Assembly and analysis of the first complete mitochondrial genome of Punica granatum and the gene transfer from chloroplast genome
Source: Front Plant Sci. 2023 Jun 21;14:1132551. doi: 10.3389/fpls.2023.1132551 (PMC10320729; doi:10.3389/fpls.2023.1132551)
Supplement: Supplementary file 1 [file DataSheet_1.zip]

Archive with 41 entries (36 files):
- Supplementary file 1/
- Supplementary file 1/Supplementary file atp9/
- Supplementary file 1/Supplementary file atp9/DNA_atp9-F.ab1
- Supplementary file 1/Supplementary file atp9/DNA_atp9-F.seq
- Supplementary file 1/Supplementary file atp9/DNA_atp9-R.ab1
- Supplementary file 1/Supplementary file atp9/DNA_atp9-R.seq
- Supplementary file 1/Supplementary file atp9/atp9.fas
- Supplementary file 1/Supplementary file atp9/cDNA _atp9-F.ab1
- Supplementary file 1/Supplementary file atp9/cDNA _atp9-F.seq
- Supplementary file 1/Supplementary file atp9/cDNA _atp9-R.ab1
- Supplementary file 1/Supplementary file atp9/cDNA _atp9-R.seq
- Supplementary file 1/Supplementary file nad1/
- Supplementary file 1/Supplementary file nad1/DNA_nad1-F.ab1
- Supplementary file 1/Supplementary file nad1/DNA_nad1-F.seq
- Supplementary file 1/Supplementary file nad1/DNA_nad1-R.ab1
- Supplementary file 1/Supplementary file nad1/DNA_nad1-R.seq
- Supplementary file 1/Supplementary file nad1/cDNA _nad1-F.ab1
- Supplementary file 1/Supplementary file nad1/cDNA _nad1-F.seq
- Supplementary file 1/Supplementary file nad1/cDNA _nad1-R.ab1
- Supplementary file 1/Supplementary file nad1/cDNA _nad1-R.seq
- Supplementary file 1/Supplementary file nad1/nad1.fas
- Supplementary file 1/Supplementary file rps10 start/
- Supplementary file 1/Supplementary file rps10 start/DNA_rps10_start-F.ab1
- Supplementary file 1/Supplementary file rps10 start/DNA_rps10_start-F.seq
- Supplementary file 1/Supplementary file rps10 start/DNA_rps10_start-R.ab1
- Supplementary file 1/Supplementary file rps10 start/DNA_rps10_start-R.seq
- Supplementary file 1/Supplementary file rps10 start/cDNA _rps10-F.ab1
- Supplementary file 1/Supplementary file rps10 start/cDNA _rps10-F.seq
- Supplementary file 1/Supplementary file rps10 start/cDNA _rps10-R.ab1
- Supplementary file 1/Supplementary file rps10 start/cDNA _rps10-R.seq
- Supplementary file 1/Supplementary file rps10 start/rps10.fas
- Supplementary file 1/Supplementary file rps10 stop/
- Supplementary file 1/Supplementary file rps10 stop/DNA_rps10_stop-F.ab1
- Supplementary file 1/Supplementary file rps10 stop/DNA_rps10_stop-F.seq
- Supplementary file 1/Supplementary file rps10 stop/DNA_rps10_stop-R.ab1
- Supplementary file 1/Supplementary file rps10 stop/DNA_rps10_stop-R.seq
- Supplementary file 1/Supplementary file rps10 stop/cDNA _rps10-F.ab1
- Supplementary file 1/Supplementary file rps10 stop/cDNA _rps10-F.seq
- Supplementary file 1/Supplementary file rps10 stop/cDNA _rps10-R.ab1
- Supplementary file 1/Supplementary file rps10 stop/cDNA _rps10-R.seq
- Supplementary file 1/Supplementary file rps10 stop/rps10.fas
