# Supplementary material for: Assembly and analysis of the first complete mitochondrial genome of Punica granatum and the gene transfer from chloroplast genome
Source: Front Plant Sci. 2023 Jun 21;14:1132551. doi: 10.3389/fpls.2023.1132551 (PMC10320729; doi:10.3389/fpls.2023.1132551)
Supplement: Supplementary file 1 [file DataSheet_1.zip › Supplementary file 1/Supplementary file nad1/cDNA _nad1-R.seq]

ACGGTCTGAGATCTCTTGACTTCATGCCCTTATGCTCTTATGCAGTAAAGAAAGCAAGTGAGGCGGGCTAAAATTCCATT
CGAAGTAAGGTAACCGGATTCGATCTTGCACCATCTTCAACTCTTCTCGGGATCCGGAGTTTTTCGAGAAAAGGTCCCAT
CCTTCAATATCATGATTGGGTCGACCAGGCCAGATCATGAGTGAATAGAAAATCGAAAATGTACATAGCTGTTCCAGCTG
AAATACTTGGAATAATTCTACCACTTCTACTAGGAGTAGCCTTTTTAGTGCTAGCTGAACGTAAAGTAATGGCTTTTGTG
CAACGTCGAAAGGGCCCTGATGTAGTGGGATCATTCGGATTGTTACAACCTCTAGCAGATGGTTTGAAATTGATTCTAAA
AGAACCCATTCAACCAAGTAA
